# Supplementary material for: Neutral genetic drift can alter promiscuous protein functions, potentially aiding functional evolution
Source: Biol Direct. 2007 Jun 28;2:17. doi: 10.1186/1745-6150-2-17 (PMC1914045; doi:10.1186/1745-6150-2-17)
Supplement: Additional file 1 — Mutations in neutrally evolved P450s. The text file gives the full sequence of the P450 R1-11 neutral evolution parent, as well as the individual mutations of all 34 neutrally evolved P450 variants. These data were originally reported in [16]. [file 1745-6150-2-17-S1.txt]

Sequence of the R1-11 P450 BM3 heme domain variant that formed the parent for the neutral evolution, and a listing of the mutations occurring in the 34 neutrally evolved variants that were assayed for activity.  The amino acid mutations are numbered according to the standard P450 numbering scheme in which the number one is assigned to the threonine that occurs after the N-terminal methionine.

R1-11 parent DNA sequence : ATGACTATTAAAGAAATGCCTCAGCCAAAAGCGTTTGGAGAGCTTAAAAATTTACCGTTATTAAACACAGATAAACCGGTTCAAGCCTTGATGAAATTTGCGGATGAATTAGGAGAAATCTTTAAATTCGAGGTGCCAGGTCGTGTAACGCGCTACTTATCAAGTCAGCGTCTAGTTAAAGAAGCATGCGATGAATCTCGCTTTGATAAAAACTTAAGTCAAGCGCTTAAATTTGTACGGGATTTTGCAGGAGACGGGTTGGCCACAAGCTGGACGCATGAAAAAAATTGGAAAAAAGCGCGTAATATCCTACTTCCAAGCTTAAGTCAGCAGGCAATGAAAGGCTATCATGCGATGATGGTCGATATCGCCGTGCAGCTTGTTCAAAAGTGGGAGCGACTAAATTCAGATGAGCATATTGAAGTATCGGAAGACGTGACACGTTTAACGCTTGATACGATTGGTCTTTGCGGCTTTAACTATCGCTTTAACAGCTTTTACCGAGATCAGCCTCATCCATTTATTACAAGTATGGTCCGTGCACTGGATGACGCAGTGAACAAGCTGCAGCGAGTAAATCCAGACGACCCAGCTTATGAAGAGAATGAGCGCCTGTTTCAAGAAGATATCAAGGTGATGAACGACCTAGTAGATAAAATTATTGCAGATCGCAAAGCAAGCGGTGAGCAAAGTGATGATTTATTAACGCGCATGCTACACGGAAAAGATCCAGAAACGGGTGAGCCGCTTGATGACGAGAACATTCGCTATCAAATTATTACATTCTTGATTGCGGGACACGAAACAACAAGCGGTCTTCTAACATTTGCGCTGTATTTCTTAGTGAAAAATCCACATGTATTACAAGAAGCAGCAGAAGAAGCAGCGCGGGTTCTAGTAGATCCTGTTCCAAGCTACAAACAAGTCAAACAGCTCAAATATGTCGGCATGGTCTTAAACGAAGCGCTGCGCTTATGGCCAACAGCTCCTGCGTTTTCCCTATATGCAAAAGAAGATACGGTGCTTGGAGGAGAATATCCTTTAGAAAAAGGCGACGAACTAATGGTTCTGATTCCTCAGCTTCACCGTGATAAAACAATTTGGGGAGACGATGTGGAAGAGTTCCGTCCAGAGCGTTTTGAAAATCCAGGTGCGATTCCGCAGCATGCGTTTAAACCGTTTGGAAACGGACAGCGTGCGTGTATCGGTCAGCAGTTCGCCCTTCATGAAGCAACGCTGGTACTTGGTATGATGCTAAAACACTTTGACTTTGAAGATCATACAAACTACGAGCTGGATATTGAAGAAACTTTAACGTTAAAACCTGAAGGCTTTGTGATAAAAGCAAAATCGAAAAAAATTCCGCTTGGCGGTATTCCTTCACCTAGCACTCATCATCATCATCATCATTAA

P1 : A67G (T22A), T72C (SYNONYMOUS), G152A (R50H), T406C (S135P), G438A (SYNONYMOUS), A723C (SYNONYMOUS), A882G (SYNONYMOUS), A959G (N319S), G1080A (SYNONYMOUS), T1152C (SYNONYMOUS), A1274T (E424V)
P3 : T36C (SYNONYMOUS), A48G (SYNONYMOUS), T97C (F32L), C129T (SYNONYMOUS), G152T (R50L), A183G (SYNONYMOUS), C369T (SYNONYMOUS), A431G (E143G), G438A (SYNONYMOUS), A504T (SYNONYMOUS), A752G (D250G), G1021A (V340M), A1339T (I446L), T1380C (SYNONYMOUS)
P4 : A28G (K9E), T219C (SYNONYMOUS), T233A (F77Y), A282G (SYNONYMOUS), A367G (I122V), A666C (SYNONYMOUS), C746T (P248L), G891A (SYNONYMOUS), A1059G (SYNONYMOUS), C1069T (SYNONYMOUS), T1411C (NOSTOP), A1413T (NOSTOP)
P6 : C363T (SYNONYMOUS), C397A (SYNONYMOUS), A591G (SYNONYMOUS), T663A (SYNONYMOUS), T693G (S230R), T696C (SYNONYMOUS), T784A (F261I), A879C (E292D), T942C (SYNONYMOUS), G1045A (E348K), A1234G (T411A), A1260G (SYNONYMOUS), A1329G (SYNONYMOUS), T1376G (I458S), A1383T (SYNONYMOUS)
P8 : T45C (SYNONYMOUS), T61C (SYNONYMOUS), T144C (SYNONYMOUS), G152A (R50H), A159G (SYNONYMOUS), A183T (E60D), A285G (SYNONYMOUS), T406C (S135P), G438A (SYNONYMOUS), A755T (D251V), T1017A (D338E), T1152A (SYNONYMOUS), delCAT1408: (FRAMESHIFT)
P9 : T279C (SYNONYMOUS), C630T (SYNONYMOUS), G636A (SYNONYMOUS), A657G (SYNONYMOUS), T996C (SYNONYMOUS), A1049G (K349R), A1242C (SYNONYMOUS), T1278C (SYNONYMOUS)
P10 : T61C (SYNONYMOUS), T144C (SYNONYMOUS), G152A (R50H), A183T (E60D), A285G (SYNONYMOUS), T406C (S135P), G438A (SYNONYMOUS), T669C (SYNONYMOUS), A798G (SYNONYMOUS), A867T (Q288H), A1144G (N381D)
P11 : G152A (R50H), A395C (E131A), T684G (SYNONYMOUS), T903C (SYNONYMOUS), A932G (Q310R), A1032C (SYNONYMOUS), A1107T (SYNONYMOUS), A1400G (H466R), A1409T (H469L)
P13 : A7G (I2V), A147T (SYNONYMOUS), G276C (SYNONYMOUS), A285G (SYNONYMOUS), T406C (S135P), G438A (SYNONYMOUS), A548G (D182G), A666C (SYNONYMOUS), T819C (SYNONYMOUS), A823T (T274S), T858C (SYNONYMOUS), T996C (SYNONYMOUS), A1049G (K349R), A1242C (SYNONYMOUS), T1278C (SYNONYMOUS), A1383T (SYNONYMOUS)
P15 : T444C (SYNONYMOUS), A651G (SYNONYMOUS), A1191T (SYNONYMOUS), C1405G (H468D)
P16 : T207A (D68E), A242G (D80G), T453A (SYNONYMOUS), A735G (SYNONYMOUS), T750C (SYNONYMOUS), T996C (SYNONYMOUS), A1242C (SYNONYMOUS), T1278C (SYNONYMOUS), T1411C (NOSTOP)
P17 : A282G (SYNONYMOUS), G373A (V124M), A399T (SYNONYMOUS), A604G (N201D), A810G (SYNONYMOUS), A1234G (T411A)
P18 : T72C (SYNONYMOUS), T141A (SYNONYMOUS), G152A (R50H), T279C (SYNONYMOUS), T684G (SYNONYMOUS), T903C (SYNONYMOUS), T996C (SYNONYMOUS), A1049G (K349R), A1242C (SYNONYMOUS), T1278C (SYNONYMOUS), A1383T (SYNONYMOUS)
P19 : T171G (SYNONYMOUS), A441G (SYNONYMOUS), A447G (SYNONYMOUS), A604G (N201D), A823T (T274S), A1230G (SYNONYMOUS), T1272C (SYNONYMOUS), T1386A (SYNONYMOUS)
P20 : G152A (R50H), A312G (SYNONYMOUS), T684G (SYNONYMOUS), A855G (SYNONYMOUS), A882G (SYNONYMOUS), T903C (SYNONYMOUS), T1209C (SYNONYMOUS), A1350G (SYNONYMOUS), T1392A (SYNONYMOUS)
P22 : T207A (D68E), A242G (D80G), T453A (SYNONYMOUS), A783G (SYNONYMOUS), A870G (SYNONYMOUS), T894A (SYNONYMOUS), T1115C (V371A), T1152C (SYNONYMOUS), A1285G (N428D), C1391A (T463N), A1413T (NOSTOP)
P23 : A69C (SYNONYMOUS), T105C (SYNONYMOUS), A148G (T49V), C149T (T49V*), A297G (SYNONYMOUS), C581T (P193L), A628G (I209V), A825T (SYNONYMOUS), A939G (SYNONYMOUS), T996C (SYNONYMOUS), C1235A (T411K), A1356G (SYNONYMOUS), A1413G (SYNONYMOUS)
P24 : A147T (SYNONYMOUS), G438A (SYNONYMOUS), A641C (N213T), T903C (SYNONYMOUS), A1242C (SYNONYMOUS), T1278C (SYNONYMOUS)
M1 : T496C (F165L), T1101A (SYNONYMOUS), T1299A (D432E), T1311C (SYNONYMOUS)
M2 : T98A (F32Y), C224T (A74V), C277T (H92Y), T462A (SYNONYMOUS), T792C (SYNONYMOUS), A921C (K306N), A1016G (D338G), A1252G (M417V)
M3 : A403G (N134G), A404G (N134G*), A657G (SYNONYMOUS), A861G (SYNONYMOUS), A975G (SYNONYMOUS), A1094G (K364R), A1131T (SYNONYMOUS), A1357G (K452E), T1386A (SYNONYMOUS)
M7 : C153T (SYNONYMOUS), A605C (N201T), A624C (E207D), A732G (SYNONYMOUS), A849G (SYNONYMOUS), A1037T (Y345F), A1046C (E348A), T1197G (SYNONYMOUS), A1394G (H464R)
M8 : A27G (SYNONYMOUS), A84G (SYNONYMOUS), A125T (K41I), A509T (Q169L), G574T (V191L), G759A (SYNONYMOUS), A763G (I254V), A885G (SYNONYMOUS), T942C (SYNONYMOUS), C992T (A330V), A1131T (SYNONYMOUS), delCATCAT1405: (FRAMESHIFT)
M11 : A876G (SYNONYMOUS), T994A (F331I), T996C (SYNONYMOUS), A1359G (SYNONYMOUS), C1366T (L455F), T1380A (SYNONYMOUS)
M12 : A147G (SYNONYMOUS), T356C (M118T), T507A (D168E), T618A (F205L), A1062T (SYNONYMOUS), delCAT1408: (FRAMESHIFT) 
M13 : G31T (A10S), T61C (SYNONYMOUS), T88C (SYNONYMOUS), A252G (SYNONYMOUS), A274T (T91S), A624G (SYNONYMOUS), A668G (D222G), A1014G (SYNONYMOUS), A1029C (SYNONYMOUS), G1065A (M354I), A1143C (E380D), C1391A (T463N), T1411C (NOSTOP), A1412G (SYNONYMOUS)
M14 : T98C (F32S)
M15 : T8A (I2N), T72C (SYNONYMOUS), T141C (SYNONYMOUS), C149T (T49M), G223C (A74P), A563G (K187R), T753C (SYNONYMOUS), A823T (T274S), A1072G (I357V), T1318C (SYNONYMOUS)
M19 : T196A (S65T), A422T (E140V), A686T (E228V), T699C (SYNONYMOUS), C756T (SYNONYMOUS), T816C (SYNONYMOUS), C889T (R296W), T1068A (SYNONYMOUS), T1407A (H468Q)
M20 : A69T (SYNONYMOUS), T322C (SYNONYMOUS), A408G (SYNONYMOUS), T1042A (L347I), A1260G (SYNONYMOUS), A1322G (K440R), A1390G (T463A), delCAT1408: (FRAMESHIFT)
M21 : T97A (F32I), A206G (D68G), T233A (F77Y), A578G (N192S), T816C (SYNONYMOUS), A847C (K282Q), T1041C (SYNONYMOUS), G1370T (G456V), A1413G (SYNONYMOUS)
M22 : T6A (SYNONYMOUS), T109C (SYNONYMOUS), T246C (SYNONYMOUS), T381A (SYNONYMOUS), T444C (SYNONYMOUS), T597C (SYNONYMOUS), G757A (E252K), A882G (SYNONYMOUS), A958T (N319Y), T990C (SYNONYMOUS), A1322G (K440R), A1359G (SYNONYMOUS)
M23 : A312G (SYNONYMOUS), T406C (S135P), A560T (N186I), T741C (SYNONYMOUS), G888A (SYNONYMOUS), T1146A (N381K), T1374C (SYNONYMOUS)
M24 : G443A (R147H), A790G (I263V), T1264C (F421L), A1328T (E442V)
