# Supplementary material for: Neutral genetic drift can alter promiscuous protein functions, potentially aiding functional evolution
Source: Biol Direct. 2007 Jun 28;2:17. doi: 10.1186/1745-6150-2-17 (PMC1914045; doi:10.1186/1745-6150-2-17)
Supplement: Additional file 3 — Raw activity and sequence data. The text file gives the activities of the P450 variants on each of the six substrates, as measured in this study. It also lists the number of nonsynonymous mutations (M_NS) relative to the R1-11 neutral evolution parent sequence, as originally reported in [16]. Each row lists the data for a different P450 variant, and standard errors for the measured activities are shown in parentheses. Activities are the normalized standard curve slopes as described in the Methods. [file 1745-6150-2-17-S3.txt]

# P450_VARIANT	12-pNCA	2-phenoxyethanol	propranolol	11-phenoxyundecanoic_acid	2-amino-5-chlorobenzoxazole	1,2-methylenedioxybenzene	M_AA
R1-11	34.28 (1.76)	52.65 (2.75)	1.46 (0.10)	22.14 (1.18)	2.76 (0.17)	4.36 (0.28)	NA
P1	25.83 (3.06)	54.97 (6.59)	1.14 (0.14)	17.61 (2.09)	1.47 (0.28)	4.37 (0.54)	5
P3	32.59 (6.40)	56.24 (11.04)	1.43 (0.30)	21.85 (4.30)	2.12 (0.45)	6.10 (1.54)	6
P4	45.54 (9.67)	38.36 (8.13)	1.21 (0.26)	18.08 (3.85)	0.77 (0.54)	4.01 (1.51)	6
P6	40.33 (9.25)	35.37 (8.10)	1.34 (0.33)	13.22 (3.03)	1.76 (0.46)	2.82 (0.83)	6
P8	56.10 (16.73)	59.98 (17.89)	0.94 (0.32)	25.01 (7.46)	2.88 (0.94)	9.53 (4.26)	6
P9	39.03 (8.59)	47.40 (10.50)	1.24 (0.28)	33.00 (7.22)	2.43 (0.57)	5.61 (1.61)	1
P10	26.79 (1.76)	57.49 (3.62)	0.72 (0.07)	22.65 (1.42)	1.59 (0.37)	3.80 (0.32)	5
P11	40.71 (1.75)	51.52 (2.05)	1.19 (0.05)	19.16 (0.83)	1.69 (0.24)	4.20 (0.50)	5
P13	52.65 (3.46)	100.88 (6.67)	0.81 (0.07)	48.38 (3.31)	1.49 (0.49)	2.69 (0.34)	5
P15	34.51 (1.31)	66.81 (2.39)	1.18 (0.04)	26.73 (1.01)	1.82 (0.21)	3.58 (0.17)	1
P16	54.07 (8.56)	101.22 (16.07)	1.44 (0.23)	34.59 (5.49)	2.57 (0.60)	6.01 (0.97)	3
P17	33.89 (3.01)	79.88 (7.10)	2.01 (0.21)	36.35 (3.23)	2.30 (0.20)	4.96 (0.58)	3
P18	29.80 (2.27)	70.39 (5.37)	1.17 (0.09)	22.63 (1.76)	1.74 (0.17)	3.47 (0.28)	2
P19	39.93 (2.14)	75.25 (4.10)	1.17 (0.07)	35.20 (1.91)	2.89 (0.20)	4.66 (0.25)	2
P20	27.95 (1.62)	63.98 (3.70)	1.18 (0.10)	20.02 (1.16)	1.77 (0.21)	3.39 (0.19)	1
P22	50.50 (7.05)	94.53 (12.90)	1.58 (0.28)	42.05 (5.72)	2.80 (0.39)	6.70 (0.94)	6
P23	30.77 (2.08)	65.90 (4.49)	1.58 (0.11)	22.88 (1.54)	2.53 (0.17)	5.17 (0.36)	4
P24	69.17 (4.44)	143.69 (9.78)	1.75 (0.18)	30.32 (1.93)	2.44 (0.17)	5.95 (0.56)	1
M1	52.99 (1.76)	64.66 (2.13)	1.48 (0.24)	19.11 (0.63)	0.87 (0.28)	1.52 (0.49)	2
M2	61.47 (1.31)	217.89 (4.72)	2.14 (0.19)	33.05 (0.67)	8.85 (0.33)	9.15 (0.36)	6
M3	36.38 (4.48)	76.85 (9.47)	1.37 (0.19)	30.55 (3.79)	1.87 (0.23)	4.09 (0.60)	4
M7	55.37 (6.18)	97.62 (10.85)	1.08 (0.12)	37.95 (4.27)	3.66 (0.62)	6.13 (0.81)	5
M8	42.96 (3.91)	133.07 (12.04)	1.48 (0.17)	23.62 (2.15)	4.86 (0.67)	9.81 (1.78)	6
M11	35.28 (0.47)	85.41 (1.22)	1.14 (0.05)	23.55 (0.33)	4.92 (0.31)	7.07 (0.10)	2
M12	38.21 (2.74)	67.35 (4.85)	2.36 (0.22)	27.85 (2.01)	2.70 (0.24)	4.82 (0.36)	4
M13	75.21 (1.87)	155.72 (4.07)	2.24 (0.06)	26.36 (0.68)	5.05 (0.18)	11.75 (0.30)	7
M14	38.07 (1.36)	71.21 (2.56)	0.99 (0.05)	20.72 (0.81)	2.28 (0.26)	4.48 (0.24)	1
M15	48.67 (2.45)	166.93 (8.14)	1.58 (0.08)	39.66 (1.98)	6.82 (0.36)	11.28 (0.72)	6
M19	67.45 (2.08)	102.02 (3.38)	1.47 (0.08)	43.48 (1.50)	3.79 (0.31)	7.75 (0.30)	5
M20	27.84 (1.67)	90.75 (4.93)	1.48 (0.11)	34.81 (1.91)	5.39 (0.30)	8.95 (0.51)	4
M21	64.51 (1.69)	146.77 (3.99)	1.90 (0.07)	19.34 (0.51)	3.29 (0.19)	9.63 (1.33)	6
M22	28.38 (1.38)	129.73 (5.71)	0.91 (0.10)	39.41 (1.75)	7.07 (0.35)	7.72 (0.41)	3
M23	61.65 (1.09)	132.86 (2.46)	1.45 (0.06)	37.49 (0.70)	4.45 (0.17)	8.64 (0.30)	3
M24	80.24 (3.46)	45.77 (1.92)	1.75 (0.12)	30.48 (1.31)	1.18 (0.44)	2.62 (0.28)	4
